# Supplementary material for: Development of Cashew and Pistachio Ladders through a Food-Processing Approach
Source: Foods. 2024 Oct 28;13(21):3440. doi: 10.3390/foods13213440 (PMC11544924; doi:10.3390/foods13213440)
Supplement: Supplementary file 1 [file foods-13-03440-s001.zip]

Archive with 1 entries (1 files):
- foods-3210351-supplementary.pdf
